# Supplementary material for: Correction of the curve of spee using clear aligner therapy: A finite element analysis of three lower anterior intrusion protocols
Source: PLoS One. 2026 Jan 27;21(1):e0341447. doi: 10.1371/journal.pone.0341447 (PMC12843580; doi:10.1371/journal.pone.0341447)
Supplement: S1 Fig — Data for plotting the von Mises equivalent strain for Fig 4. (XLSX) [file pone.0341447.s001.xlsx]

## Sheet: Figure 4
Teeth					Ligament
Tooth	S1	S2	S3		Tooth	S1	S2	S3
41	0.0001307	0.000133	8.4e-05		41	0.9756	1.2183	0.1568
42	0.000122	0.000119	9.9e-05		42	0.3443	0.3083	0.1725
43	0.0001013	6.5e-05	9.903e-05		43	0.2806	0.1494	0.2983
44	7.07e-05	2.9e-05	6.914e-05		44	0.1651	0.0665	0.1787
45	8.033e-06	1.1e-05	1.8e-05		45	0.0423	0.0317	0.0301
46	1.23e-05	3.3e-05	3.3e-05		46	0.0309	0.0223	0.0176
47	4.024e-05	5.4e-05	3.8e-05		47	0.0264	0.0197	0.015
