# Supplementary material for: Correction of the curve of spee using clear aligner therapy: A finite element analysis of three lower anterior intrusion protocols
Source: PLoS One. 2026 Jan 27;21(1):e0341447. doi: 10.1371/journal.pone.0341447 (PMC12843580; doi:10.1371/journal.pone.0341447)
Supplement: S2 Fig — Data for plotting the Minimum Principal Stress for Fig 5. (XLSX) [file pone.0341447.s002.xlsx]

## Sheet: Figure 5
Teeth					Ligament
Tooth	S1	S2	S3		Tooth	S1	S2	S3
41	-2.06366	-2.044	-1.2733		41	-0.430605	-0.438607	-0.06892
42	-1.99244	-1.94568	-1.5856		42	-0.23962	-0.205134	-0.1131
43	-1.96957	-0.98821	-1.6552		43	-0.226822	-0.09783	-0.202843
44	-1.01915	-0.429362	-0.97945		44	-0.10414	-0.03229	-0.106315
45	-0.299492	-0.16705	-0.27846		45	-0.018032	-0.01185	-0.01329
46	-0.166011	-0.143476	-0.0715		46	-0.0119311	-0.008871	-0.00682
47	-0.11669	-0.08348	-0.06738		47	-0.009668	-0.007611	-0.005613
