# Supplementary material for: Correction of the curve of spee using clear aligner therapy: A finite element analysis of three lower anterior intrusion protocols
Source: PLoS One. 2026 Jan 27;21(1):e0341447. doi: 10.1371/journal.pone.0341447 (PMC12843580; doi:10.1371/journal.pone.0341447)
Supplement: S3 Fig — Data for plotting the Maximum Principal Stress for Fig 6. (XLSX) [file pone.0341447.s003.xlsx]

## Sheet: Figure 6
Teeth					Ligament
Tooth	S1	S2	S3		Tooth	S1	S2	S3
41	1.1039	1.048	1		41	0.145	0.1878	0.0259
42	0.7967	0.956	0.9543		42	0.0759	0.0716	0.0507
43	1.2291	0.6333	1.3912		43	0.0669	0.0365	0.0576
44	0.8784	0.39	1.0132		44	0.0446	0.0216	0.0345
45	0.2466	0.1507	0.209		45	0.0111	0.0097	0.0077
46	0.1168	0.0943	0.0831		46	0.0094	0.0078	0.0057
47	0.096	0.0751	0.0554		47	0.0088	0.0067	0.0046
